# Supplementary material for: Discover Protein Complexes in Protein-Protein Interaction Networks Using Parametric Local Modularity
Source: BMC Bioinformatics. 2010 Oct 19;11:521. doi: 10.1186/1471-2105-11-521 (PMC2974752; doi:10.1186/1471-2105-11-521)
Supplement: Additional file 2 — Supplemental Table S1. [file 1471-2105-11-521-S2.XLS]

## Sheet: Sheet1
Supplementary table S1. List of predicted complexes in BioGRID PPI network. first column: rank of complex; second column: density score of the complex; third column: size of the complex; fourth column: most enriched GO category (p-value < 0.05) associated with a complex; fifth column: ID of the HC complex with the highest overlap score with this complex; sixth column: GO annotation of the overlap…
Rank	Score	Proteins	Cellular Role	Best Matched (w>=0.2) Sub-network ID from HC	Cellular Role of a Matched Sub-network from HC	CYC08	TAP07	Co-localization	Complex members
1	8.9231	14	none	20	chromosome(C)	Y	Y	2	YBR211C YDR254W YPL018W YLR381W YDR383C YPL233W YGR179C YDR318W YBR107C YPR046W YLR315W YKL049C YGR140W YNR062C
2	8	11	nucleolus(C)	37	nucleolus(C)	Y	Y	2	YLR145W YNL221C YNL282W YBR257W YAL033W YGR030C YBL018C YDR478W YBR167C YIR015W YLL033W
3	7	7	carbohydrate metabolic process(P)	112	carbohydrate metabolic process(P)	Y	Y	21 22	YCL039W YMR135C YDR255C YIL097W YGL227W YIL017C YBL049W
4	6.1818	12	Golgi apparatus(C)	34	Golgi apparatus(C)	Y	Y	none	YGR132C YPL094C YEL036C YDR245W YPL050C YER017C YJR075W YIR028W YJL183W YGL167C YMR089C YGR231C
5	5.6	6	protein catabolic process(P)	26	protein catabolic process(P)	Y	N	2 14	YJR102C YLR417W YPL002C YMR077C YPL065W YLR119W
6	5.6	6	conjugation(P)	19	conjugation(P)	Y	Y	16	YDL216C YDR179C YIL071C YMR025W YOL117W YJR084W
7	5.3333	7	protein modification process(P)	none	none	Y	N	none	YOL148C YMR223W YCL010C YGL066W YDR392W YPL047W YGL262W
8	5	9	vitamin metabolic process(P)	94	vitamin metabolic process(P)	N	N	2 14	YNL334C YFL059W YMR095C YNL333W YPL070W YMR096W YFL060C YMR322C YPL280W
9	5	5	Golgi apparatus(C)	49	Golgi apparatus(C)	Y	Y	14	YJL029C YDR484W YDR027C YKR020W YDR468C
10	5	5	protein folding(P)	28	protein folding(P)	Y	Y	none	YGR078C YNL153C YML094W YEL003W YJL179W
11	5	7	none	12	transcription(P)	Y	Y	none	YGR200C YPL086C YHR187W YPL101W YGL230C YKL110C YMR312W
12	4.8	11	protein catabolic process(P)	none	none	N	N	none	YBL041W YGR135W YOR157C YGL011C YER094C YBR173C YIL099W YIR030C YKR070W YPL144W YDR179W-A
13	4.75	9	chromosome(C)	none	none	Y	N	2 14	YDR288W YEL019C YLR007W YDL105W YLR383W YOL034W YML023C YER038C YCL073C
14	4.5	9	protein catabolic process(P)	116	protein catabolic process(P)	Y	Y	4	YML029W YNL095C YLR207W YDR057W YDR144C YML013W YMR297W YDR411C YBR201W
15	4.5	5	lipid metabolic process(P)	none	none	N	N	2 14	YLR100W YBR041W YHR072W YBR177C YLL012W
16	4.5	9	vacuole(C)	none	none	N	N	14	YBR207W YGL006W YLL048C YJL178C YDR284C YOR316C YDL123W YDR352W YHR175W
17	4.4	6	none	none	none	N	N	1	YNL119W YCL017C YIL008W YHR111W YOR251C YGL211W
18	4.2857	8	mitochondrial envelope(C)	none	none	Y	N	14	YDL217C YOR297C YAR023C YHR005C-A YBR091C YEL020W-A YJL054W YLR348C
19	4.2857	8	structural molecule activity(F)	none	none	N	N	14	YDR296W YBL038W YKR085C YLR189C YPR100W YGR220C YKL167C YGR093W
20	4.2857	8	RNA binding(F)	none	none	Y	N	1	YER146W YDR378C YMR268C YNL147W YOR320C YLR053C YDL184C YNL145W
21	4.1818	12	vesicle-mediated transport(P)	124	vesicle-mediated transport(P)	N	N	2 14	YPR173C YPL084W YLR025W YER128W YGR122W YKL002W YER121W YOR275C YKL041W YLR181C YDR486C YKR035W-A
22	4.1538	14	electron transport(P)	none	none	Y	N	2	YHR051W YHL038C YEL024W YML129C YOR065W Q0250 YLR203C Q0045 Q0105 Q0275 YLR395C YGR112W YIL157C YPL189C-A
23	4	4	mitochondrial envelope(C)	25	mitochondrial envelope(C)	Y	N	none	YNL328C YIL022W YLR008C YJL104W
24	4	4	vesicle-mediated transport(P)	8	endoplasmic reticulum(C)	Y	Y	2	YNL258C YGL145W YGL098W YDR498C
25	4	5	none	none	none	N	Y	2 14	YDR357C YGL079W YEL005C YKL061W YLR408C
26	4	4	none	none	none	N	N	4	YER017C YCL044C YMR115W YPR024W
27	4	4	aromatic compound metabolic process(P)	none	none	N	N	4	YOL061W YER099C YBL068W YKL181W
28	4	4	cytoskeleton(C)	none	none	Y	N	none	YDR106W YMR294W YHR129C YLL049W
29	4	4	signal transducer activity(F)	207	signal transducer activity(F)	N	N	2	YJR074W YDL235C YIL147C YHR206W
30	4	6	generation of precursor metabolites and energy(P)	none	none	Y	N	2 14	YJR121W YPL078C YJL180C YBL099W Q0080 Q0130
31	4	7	generation of precursor metabolites and energy(P)	none	none	Y	N	2 10 14	YPL078C YDR298C YKL016C YPR020W YDR322C-A YDR377W YML081C-A
32	4	6	endomembrane system(C)	11	endomembrane system(C)	Y	N	18 19	YML019W YGL022W YER019C-A YOR103C YGL247W YOR085W
33	4	4	chromosome(C)	133	chromosome(C)	Y	N	6	YMR078C YHR191C YBR087W YCL016C
34	4	8	transcription(P)	none	none	N	N	20	YNL330C YOL004W YMR263W YBR095C YMR005W YMR019W YFL031W YKL072W
35	4	5	vesicle-mediated transport(P)	127	vesicle-mediated transport(P)	Y	Y	20	YPL195W YGR261C YBR288C YJL024C YLR093C
36	4	9	signal transduction(P)	63	membrane fraction(C)	Y	Y	18 19	YBR128C YPL120W YBL056W YBR097W YFL053W YGR205W YHR005C YLR360W YLR240W
37	4	7	ribosome biogenesis and assembly(P)	none	none	N	N	2 14	YLR325C YHR085W YNL182C YER126C YGR245C YCR072C YCL064C
38	4	5	mitochondrial envelope(C)	76	mitochondrial envelope(C)	Y	N	14	YMR203W YNL131W YGR082W YPR133W-A YDR375C
39	4	4	chromosome(C)	100	chromosome(C)	Y	Y	2 14	YJL072C YDR013W YOL146W YPR135W
40	3.7143	8	cell cortex(C)	173	cell cortex(C)	N	Y	2	YLR314C YCR002C YJR076C YDL225W YHR033W YDR168W YDR409W YOR084W
41	3.6667	7	cytoskeleton(C)	7	cytoskeleton(C)	Y	Y	14	YIL062C YKL013C YNR035C YBR234C YMR105C YNL040W YDR063W
42	3.6	6	none	none	none	N	N	2 14	YEL017C-A YCR024C-A YLL023C YNR026C YLL056C YDR414C
43	3.6	6	meiosis(P)	none	none	Y	N	none	YHL022C YLR329W YHR157W YJR021C YER044C-A YMR133W
44	3.6	6	none	none	none	Y	Y	none	YNL099C YNL032W YNL056W YCR095C YHL029C YDR067C
45	3.6	6	none	none	none	N	N	9	YGL238W YOR185C YLR293C YKL205W YDL193W YGL164C
46	3.6	6	conjugation(P)	none	none	Y	N	16	YMR052W YDR200C YMR029C YMR319C YLR238W YPL130W
47	3.6	6	response to chemical stimulus(P)	72	none	Y	Y	none	YDR293C YNL201C YDR075W YBL046W YFL056C YIL153W
48	3.6	6	mitochondrial envelope(C)	none	none	Y	N	14	YPL063W YNR017W YJL143W YML054C YKR065C YOR236W
49	3.5	5	chromosome(C)	47	chromosome(C)	Y	Y	14	YLR086W YGL263W YBL097W YDR325W YLR272C
50	3.5	5	none	none	none	N	N	14	YHL042W YFL040W YGR199W YGL259W YDR414C
51	3.5	5	mitochondrion(C)	111	mitochondrion(C)	Y	Y	17 18 19 23	YBR221C YNL071W YER178W YDR430C YIL042C
52	3.5	5	cytoplasmic membrane-bound vesicle(C)	68	cytoplasmic membrane-bound vesicle(C)	Y	Y	14 16	YBL037W YJR005W YOL062C YJR058C YDL010W
53	3.3333	4	mitochondrial envelope(C)	none	none	N	N	2	YAL008W YML086C YPL186C YHR003C
54	3.3333	4	cytoskeleton(C)	144	cytoskeleton(C)	N	N	11	YJR089W YBR156C YGR140W YHR199C-A
55	3.3333	4	peroxisome(C)	none	none	N	N	11	YOL044W YDR265W YGR133W YAL055W
56	3.3333	4	generation of precursor metabolites and energy(P)	138	generation of precursor metabolites and energy(P)	N	N	2 9	YLR258W YFR015C YJL137C YKR058W
57	3.3333	4	lipid metabolic process(P)	none	none	N	N	none	YKL140W YIL124W YBR041W YMR152W
58	3.3333	4	none	162	none	N	N	16	YGL156W YKL103C YOL082W YCL033C
59	3.3333	4	meiosis(P)	198	response to stress(P)	N	Y	2	YMR167W YNL082W YOL090W YOR033C
60	3.3333	4	none	none	none	N	N	16	YGL036W YBR057C YGL192W YCL055W
61	3.3333	7	cell cycle(P)	none	none	Y	N	14	YJL013C YOR026W YJL030W YGR014W YGL229C YGR273C YBR296C-A
62	3.3333	7	generation of precursor metabolites and energy(P)	none	none	Y	N	none	YJR121W YPL078C YLR295C YDL118W Q0085 YPL271W YDL004W
63	3.3333	7	cell cycle(P)	none	none	N	Y	16	YDL056W YLR182W YER111C YOL131W YOR066W YKR077W YNR009W
64	3.3333	7	cytoskeleton(C)	none	none	N	Y	none	YKL007W YIL034C YER071C YIR003W YFR016C YGR080W YOR236W
65	3.2	6	cofactor metabolic process(P)	none	none	N	N	16	YOR125C YJL068C YLR201C YOL096C YDR204W YGR255C
66	3.2	6	anatomical structure morphogenesis(P)	none	none	N	N	none	YIL129C YNL161W YHR102W YFL034C-B YIR016W YOL036W
67	3.2	6	nucleotidyltransferase activity(F)	none	none	N	N	4	YDR404C YGL043W YOL005C YGL070C YPR093C YBL059W
68	3	5	mitochondrial envelope(C)	none	none	N	N	none	YBR037C YBR024W Q0250 YGR062C YDL107W
69	3	5	response to stress(P)	199	none	N	N	none	YDR078C YHL006C YLR376C YIL132C YLR046C
70	3	5	cofactor metabolic process(P)	none	none	N	N	none	YPL135W YCL017C YDL120W YPR004C YER048W-A
71	3	5	none	none	none	N	N	14	YNL116W YNL311C YHR115C YLR215C YLR410W-B
72	3	5	protein modification process(P)	none	none	N	N	2 14	YPR066W YPL003W YLR306W YDR139C YLR128W
73	3	5	meiosis(P)	none	none	N	N	22	YFL003C YDL154W YGL249W YLR394W YLR160C
74	3	5	microtubule organizing center(C)	none	none	N	N	none	YFR028C YOR373W YMR055C YJR053W YNL335W
75	3	7	membrane organization and biogenesis(P)	none	none	Y	N	2 14	YAL010C YJL066C YHR083W YLL006W YOL009C YMR060C YNL026W
76	3	5	none	none	none	N	Y	none	YHR122W YIL128W YDR219C YDR267C YNL240C
77	3	5	mitochondrial envelope(C)	none	none	N	N	2	YKL195W YHR005C-A YEL020W-A YLL018C-A YGR029W
78	2.8571	8	phosphoprotein phosphatase activity(F)	none	none	Y	N	9	YML057W YKL190W YLR433C YGR263C YOR324C YMR211W YKL159C YPR153W
79	2.8571	8	none	none	none	N	N	none	YAL021C YCR093W YFR021W YNL242W YDL149W YJL178C YLR065C YLR431C
80	2.8	6	cell cycle(P)	none	none	N	N	7 16	YJR068W YJL019W YFR027W YOL104C YIL085C YPL200W
81	2.8	6	none	none	none	N	N	4	YPR034W YBR246W YDR520C YKR034W YJL110C YCR020W-B
82	2.8	6	none	none	none	N	N	14	YMR058W YGL104C YAR028W YOR307C YDR331W YIL170W
83	2.8	6	none	none	none	Y	N	2	YHR183W YGR256W YMR059W YIL037C YLR105C YAR008W
84	2.8	6	cytokinesis(P)	none	none	N	N	14	YPR122W YGR041W YCR038C YLR353W YOR301W YLR404W
85	2.8	6	response to stress(P)	85	response to stress(P)	Y	N	none	YPL194W YLR288C YPL029W YOR368W YKL107W YIL139C
86	2.8	6	endoplasmic reticulum(C)	188	endomembrane system(C)	Y	Y	none	YOR254C YBR171W YLR292C YML008C YLR056W YDR387C
87	2.8	6	meiosis(P)	208	meiosis(P)	N	N	14	YML032C YER095W YDR076W YDR004W YBR073W YDR014W-A
88	2.8	6	none	none	none	N	N	14	YDR293C YNL016W YDL167C YBR212W YPL119C YCL026C-A
89	2.8	6	vacuole(C)	39	vacuole(C)	Y	N	14	YGR163W YCR015C YKR007W YBR077C YDL123W YGR201C
90	2.8	6	ribosome biogenesis and assembly(P)	57	ribosome biogenesis and assembly(P)	N	Y	11	YDL208W YGR283C YMR310C YGR280C YHR072W-A YOL008W
91	2.6667	4	chromosome(C)	104	chromosome(C)	Y	N	16	YMR127C YDR181C YOR213C YBR007C
92	2.6667	10	transcription regulator activity(F)	117	transcription regulator activity(F)	Y	N	none	YGR122W YML099C YMR043W YDR173C YMR042W YDR451C YCR040W YCR097W YCR039C YCL067C
93	2.6667	4	peroxisome(C)	none	none	N	N	16	YJL210W YNL214W YGR077C YDL045C
94	2.6667	4	electron transport(P)	none	none	Y	N	none	YPL132W YDR178W YOR065W YKL141W
95	2.6667	4	nucleolus(C)	153	nucleolus(C)	Y	Y	9 14	YJL025W YBL014C YML043C YCL048W
96	2.6667	4	none	none	none	N	N	4 14	YHR185C YMR016C YDR304C YDR248C
97	2.6667	4	none	none	none	N	N	none	YER151C YDL066W YBR067C YMR173W
98	2.6667	4	peroxisome(C)	none	none	N	N	14	YMR204C YDR329C YPL112C YOR193W
99	2.6667	4	site of polarized growth(C)	none	none	Y	N	14 23	YLR319C YGL015C YER149C YOL112W
100	2.6667	4	none	none	none	N	N	2 14	YHR026W YEL027W YDL054C YMR013C
101	2.6667	4	nucleolus(C)	153	nucleolus(C)	Y	N	none	YMR270C YBL025W YLR141W YOR295W
102	2.6667	4	none	none	none	N	N	none	YML042W YMR177W YDR244W YER056C-A
103	2.6667	4	Golgi apparatus(C)	123	Golgi apparatus(C)	N	N	none	YGL198W YDR084C YGL161C YNL024C-A
104	2.6667	4	lipid metabolic process(P)	none	none	N	N	none	YNL280C YGL012W YER044C YLR077W
105	2.6667	4	none	none	none	N	N	14	YDL044C YDR400W YFL036W YLR139C
106	2.6667	4	cytoskeleton(C)	none	none	N	N	none	YGL061C YKR037C YBL031W YER170W
107	2.6667	4	none	none	none	N	N	17 18 19	YLR024C YMR100W YDL020C YDR051C
108	2.6667	4	none	none	none	Y	N	14	YBR179C YGR101W YOR211C YDR470C
109	2.6667	4	lipid metabolic process(P)	none	none	Y	Y	16	YHR188C YLR088W YLR459W YDR434W
110	2.6667	4	none	none	none	N	N	23	YPL026C YCR073W-A YER064C YPL282C
111	2.6667	4	none	none	none	N	N	none	YOL103W YGR172C YGL198W YPL095C
112	2.6667	4	meiosis(P)	none	none	Y	N	14 17 18 23	YOR351C YLR263W YIL072W YLR047C
113	2.6667	4	none	203	response to stress(P)	N	N	16 23	YOR005C YDR198C YGL090W YLR265C
114	2.6667	4	protein kinase activity(F)	none	none	N	N	21	YMR104C YDR490C YIR044C YKL126W
115	2.6667	4	cell cortex(C)	none	none	N	N	2 14	YIL095W YOR329C YIR006C YLR251W
116	2.6667	7	electron transport(P)	none	none	Y	N	none	YBR044C YLL041C YDL120W YKL141W YKL148C YPR004C YOL071W
117	2.6667	4	generation of precursor metabolites and energy(P)	none	none	Y	Y	4	YBR126C YDR074W YML100W YMR251W
118	2.6667	4	transcription regulator activity(F)	none	none	N	N	none	YML015C YOR194C YKL058W YFR032C
119	2.6667	4	none	none	none	N	N	none	YML028W YDR453C YJR085C YOR031W
120	2.6667	4	none	none	none	Y	N	14	YER027C YGL115W YDR419W YMR161W
121	2.6667	4	none	none	none	N	N	4	YBR260C YGR196C YNL094W YAL049C
122	2.6667	4	none	29	structural molecule activity(F)	N	N	none	YBR251W YDR175C YOR205C YJR096W
123	2.6667	4	none	none	none	N	N	none	YGR084C YPL118W YBR146W YIL067C
124	2.6667	4	meiosis(P)	none	none	Y	N	9 15	YMR167W YMR190C YPL164C YPL024W
125	2.6667	4	none	none	none	N	N	2 21 22	YLR163C YHR024C YHR120W YLR172C
126	2.6667	4	none	none	none	Y	Y	none	YPR051W YEL053C YCR020C-A YIL119C
127	2.6667	4	none	none	none	N	Y	none	YGL237C YPL166W YDR022C YLR114C
128	2.6667	4	transcription regulator activity(F)	33	transcription regulator activity(F)	Y	Y	22	YLR005W YDR311W YER171W YBR184W
129	2.6667	4	none	none	none	N	N	14	YLR221C YNL104C YKL183W YOR108W
130	2.6667	4	cell budding(P)	4	cell cortex(C)	Y	Y	2 14	YDR166C YPR055W YJL085W YPR114W
131	2.6667	4	none	none	none	N	N	2 14	YEL015W YIL046W YLR082C YML082W
132	2.6667	4	RNA binding(F)	none	none	N	Y	none	YNL118C YOL149W YGL222C YIR014W
133	2.6667	4	none	166	mitochondrion(C)	N	Y	16	YJR045C YLR369W YIL022W YNL310C
134	2.6667	4	none	2	meiosis(P)	Y	Y	13	YDR155C YGL194C YKR029C YLR299W
135	2.6667	4	protein modification process(P)	128	transcription(P)	Y	Y	4	YNL021W YPR179C YDR295C YKL134C
136	2.6667	7	anatomical structure morphogenesis(P)	none	none	N	N	none	YLR229C YAL041W YJR076C YPL161C YGL126W YDR218C YOR084W
137	2.6667	4	ligase activity(F)	none	none	N	N	none	YLR127C YNL172W YDL008W YGR131W
138	2.6667	4	vacuole(C)	none	none	N	N	9 10	YLR386W YFR019W YNL325C YOR336W
139	2.6667	4	none	9	transport(P)	Y	Y	none	YPL210C YML105C YKL122C YCR090C
140	2.6667	4	none	9	transport(P)	Y	Y	none	YPL243W YKL122C YDL092W YOL026C
141	2.6667	4	RNA binding(F)	none	none	N	N	16	YLR115W YDR301W YGL044C YDL218W
142	2.6667	4	translation regulator activity(F)	none	none	Y	N	14	YOR260W YGR083C YNL265C YGR194C
143	2.6667	4	none	none	none	N	N	4	YJL140W YOR210W YHL021C YDR527W
144	2.6667	4	nucleolus(C)	none	none	N	N	10	YJL148W YER004W YGR280C YMR269W
145	2.6667	4	translation regulator activity(F)	none	none	N	N	none	YJL138C YDR021W YJR007W YLR023C
146	2.6667	4	DNA binding(F)	none	none	N	N	17 18 19 23	YLR453C YBL088C YDR369C YBR063C
147	2.6667	4	peroxisome(C)	none	none	N	N	2	YDL065C YLR324W YHR150W YBR168W
148	2.6667	4	none	103	other(P)	Y	Y	none	YKR038C YJL184W YML036W YKR095W-A
149	2.6667	4	none	108	enzyme regulator activity(F)	N	Y	14	YKL088W YKR072C YDR436W YKR056W
150	2.6667	4	none	none	none	N	N	none	YGR129W YKR022C YBR188C YCL047C
151	2.6667	4	none	none	none	N	N	2 14	YDL209C YGR278W YPR101W YGR049W
152	2.5	5	mitochondrial envelope(C)	none	none	N	N	none	YNR017W YGR181W YJR135W-A YKL084W YOR236W
153	2.5	5	transporter activity(F)	none	none	N	N	1	YCR061W YEL063C YCR010C YIL134W YFL055W
154	2.5	5	none	none	none	N	N	none	YCL019W YDR261W-A YDR261W-B YCL020W YFL002W-A
155	2.5	9	DNA binding(F)	177	cytoskeleton organization and biogenesis(P)	Y	N	none	YMR094W YLL052C YMR168C YGR140W YCR106W YDR222W YEL072W YJL077W-B YPL034W
156	2.5	5	none	none	none	N	N	16	YPL249C YPR154W YMR192W YAL063C-A YDL159W-A
157	2.5	5	none	none	none	N	N	4	YGR020C YEL051W YGR037C Q0110 YOL152W
158	2.5	5	none	none	none	N	N	none	YOL108C YKL017C YMR317W YOL067C YBL103C
159	2.5	5	none	none	none	N	N	2 14 16	YGR123C YDR216W YKL117W YGL140C YLR157C
160	2.5	5	none	113	none	N	N	16	YNR007C YHR171W YBL078C YLL042C YER134C
161	2.5	5	none	58	DNA metabolic process(P)	N	N	15	YBR202W YEL032W YDL017W YCR050C YFR057W
162	2.5	5	endoplasmic reticulum(C)	none	none	N	N	none	YJL034W YLR378C YMR200W YOR021C YHR101C
163	2.5	5	none	none	none	N	N	1 2	YDR013W YJL090C YGL113W YHR144C YKL026C
164	2.4	6	translation regulator activity(F)	none	none	N	N	16	YMR257C YKR103W YNR045W YGR222W YER153C YNL274C
165	2.4	6	none	none	none	N	N	2 14	YKL075C YPL229W YNL091W YNL164C YLR014C YOL159C-A
166	2.4	6	none	none	none	N	N	2 14	YLR359W YKR099W YDL106C YBR093C YNL284C-B YJR026W
167	2.3333	7	none	none	none	N	N	none	YLR392C YJL107C YJR091C YLR156W YNR048W YOR265W YPL159C
168	2.3333	7	none	none	none	N	N	none	YML091C YPR116W YHR054C YJL023C YDR065W YLL033W YLR091W
Index for subcellular compartment
1	nucleolus
2	nucleus
3	nuclear periphery
4	ER
5	ER to Golgi
6	early Golgi
7	Golgi
8	late Golgi
9	punctate composite
10	endosome
11	vacuolar membrane
12	vacuole
13	lipid particle
14	cytoplasm
15	peroxisome
16	mitochondrion
17	bud
18	bud neck
19	cell periphery
20	actin
21	microtubule
22	spindle pole
23	ambiguous
