# Supplementary material for: Discover Protein Complexes in Protein-Protein Interaction Networks Using Parametric Local Modularity
Source: BMC Bioinformatics. 2010 Oct 19;11:521. doi: 10.1186/1471-2105-11-521 (PMC2974752; doi:10.1186/1471-2105-11-521)
Supplement: Additional file 3 — Supplemental Table S2. [file 1471-2105-11-521-S3.XLS]

## Sheet: Sheet1
Supplementary table S2. List of predicted complexes in HC (High Confidence) PPI network. first column: rank of complex; second column: density score of the complex; third column: size of the complex; fourth column: most enriched GO category (p-value < 0.05) associated with a complex; fifth column: ID of the BioGRID complex with the highest overlap score with this complex; sixth column: GO annotat…
Rank	Score	Proteins	Cellular Role	Best Matched (w>=0.2) Sub-network ID from BioGRID	Cellular Role of a Matched Sub-network from HC	CYC08	TAP07	Co-localization	Complex members
1	7	7	protein modification process(P)	none	none	Y	Y	2 14	YPL138C YHR119W YLR015W YAR003W YBR175W YDR469W YBR258C
2	6.6667	7	meiosis(P)	134	none	Y	Y	2	YOL068C YCR033W YDR155C YKR029C YBR103W YGL194C YIL112W
3	6.3333	7	Golgi apparatus(C)	none	none	Y	Y	2 14	YNL051W YPR105C YML071C YER157W YNL041C YGL005C YGL223C
4	6.3333	7	cell cortex(C)	130	cell budding(P)	Y	Y	none	YPR055W YER008C YJL085W YLR166C YIL068C YDR166C YBR102C
5	6.2857	8	chromosome(C)	none	none	Y	Y	none	YJR068W YBR087W YER173W YNL290W YOR144C YMR078C YOL094C YOR217W
6	6	7	cytoplasmic membrane-bound vesicle(C)	none	none	Y	Y	none	YFR051C YDL145C YGL137W YIL076W YDR238C YPL010W YNL287W
7	6	6	cytoskeleton(C)	41	cytoskeleton(C)	Y	Y	20	YDL029W YLR370C YJR065C YBR234C YIL062C YNR035C
8	6	6	endoplasmic reticulum(C)	24	vesicle-mediated transport(P)	Y	Y	14 20	YDR498C YGL098W YGL145W YNL258C YLR440C YOR075W
9	5.6667	7	transport(P)	139	none	Y	Y	9 20	YDL051W YML105C YKL122C YDL092W YPR088C YPL210C YPL243W
10	5.6667	7	nuclear organization and biogenesis(P)	none	none	Y	Y	2 14	YGL092W YJR042W YDL116W YKR082W YKL057C YGL172W YER105C
11	5.5	9	endomembrane system(C)	32	endomembrane system(C)	Y	N	14	YML019W YGL226C-A YGL022W YOR085W YOR103C YJL002C YER087C-B YDL232W YER019C-A
12	5.4286	8	transcription(P)	11	none	Y	Y	14	YGR200C YPL086C YKL110C YPL101W YHR187W YMR312W YLR384C YLR327C
13	5.3333	7	DNA binding(F)	none	none	Y	Y	none	YML065W YLL004W YNL261W YPR162C YHR118C YBR060C YGR024C
14	5.3333	7	translation regulator activity(F)	none	none	Y	Y	none	YJR007W YOR260W YGR083C YDR211W YLR291C YKR026C YPL070W
15	5.2727	12	cytoskeleton organization and biogenesis(P)	none	none	Y	Y	2 14	YDR016C YGL061C YKL052C YKR083C YKR037C YDR201W YGR113W YKL138C-A YDR320C-A YBR233W-A YJL179W YDR529C
16	5.25	9	nucleotidyltransferase activity(F)	none	none	Y	N	2 14	YNL113W YPR110C YDR045C YOR207C YNR003C YKL144C YPR190C YDL150W YFR011C
17	5.2	6	transcription regulator activity(F)	none	none	Y	Y	14	YGR047C YAL001C YBR123C YDR362C YOR110W YPL007C
18	5.2	6	other(P)	none	none	Y	N	20	YGR040W YBL016W YDR480W YPL049C YHR084W YBR083W
19	5.2	6	conjugation(P)	6	conjugation(P)	Y	Y	20	YIL071C YDR179C YMR025W YJR084W YDL216C YOL117W
20	5.1111	10	chromosome(C)	1	none	Y	Y	none	YPL018W YGR179C YDR254W YBR107C YPR046W YLR381W YBR211C YJR135C YDR383C YLR315W
21	5	5	endomembrane system(C)	none	none	Y	Y	16	YHR012W YOR069W YJL053W YJL154C YOR132W
22	5	5	transcription(P)	none	none	Y	Y	none	YJL115W YOR038C YBL008W YJR140C YBR215W
23	5	9	none	none	none	Y	N	15	YDR244W YLR191W YGL153W YJL210W YDL078C YMR026C YGL205W YGR077C YDR265W
24	4.8889	10	none	none	none	Y	Y	15	YJR033C YMR054W YDL185W YBR127C YOR332W YHR039C-A YEL051W YGR020C YKL080W YDR202C
25	4.8571	8	mitochondrial envelope(C)	23	mitochondrial envelope(C)	Y	N	none	YNR017W YIL022W YJL104W YLR008C YPL063W YJL143W YJR135W-A YGR033C
26	4.8	6	protein catabolic process(P)	5	protein catabolic process(P)	Y	N	2	YKL041W YPL002C YMR077C YLR417W YPL065W YJR102C
27	4.5714	8	none	none	none	Y	N	2	YIL035C YKL112W YOR039W YOR061W YGL019W YGR090W YKL160W YCL031C
28	4.5	5	protein folding(P)	10	protein folding(P)	Y	Y	2 14	YLR200W YGR078C YML094W YNL153C YEL003W
29	4.5	5	structural molecule activity(F)	122	none	Y	N	2	YKL155C YHL004W YBR251W YDR337W YDR175C
30	4.5	5	nucleolus(C)	none	none	Y	N	2	YGR128C YHR196W YMR093W YPL126W YDR398W
31	4.5	5	cytoskeleton(C)	none	none	N	N	22	YOR373W YNL225C YOL091W YOR177C YDL239C
32	4.5	5	none	none	none	Y	N	none	YKL203C YOL078W YNL006W YMR068W YER093C
33	4.5	9	transcription regulator activity(F)	128	transcription regulator activity(F)	Y	Y	none	YER171W YDR311W YLR005W YPR056W YDR460W YPL122C YDR079C-A YPR025C YIL128W
34	4.4	6	Golgi apparatus(C)	4	Golgi apparatus(C)	Y	Y	none	YPL050C YJR075W YJL183W YEL036C YDR245W YML115C
35	4.3636	12	ribosome biogenesis and assembly(P)	none	none	N	N	2 14	YBR247C YPL204W YOR056C YNL207W YDL060W YPL012W YKL143W YPL266W YOR145C YML091C YPL239W YBR189W
36	4.3333	7	phosphoprotein phosphatase activity(F)	none	none	Y	Y	none	YAL016W YPL152W YOR014W YDL134C YGL190C YDL188C YGR161C
37	4.2222	10	nucleolus(C)	2	nucleolus(C)	Y	Y	18 19	YBR257W YHR062C YIR015W YNL221C YGR030C YDR478W YNL282W YBR167C YLR145W YAL033W
38	4	4	carbohydrate metabolic process(P)	none	none	Y	Y	18	YKL109W YGL237C YBL021C YOR358W
39	4	4	vacuole(C)	89	vacuole(C)	Y	N	none	YKR007W YBR077C YML121W YGR163W
40	4	4	nucleolus(C)	none	none	Y	N	2 14	YJL069C YLR409C YLR222C YLR129W
41	4	17	protein catabolic process(P)	none	none	N	Y	14	YLL039C YDL126C YFL044C YKL213C YDL190C YDL091C YBR273C YKL090W YBR170C YGR048W YBL058W YMR067C YML013W YDR411C YDR330W YIL030C YDR049W
42	4	5	endomembrane system(C)	none	none	Y	N	8	YGL022W YMR149W YEL002C YBL105C YDR086C
43	4	8	nucleotidyltransferase activity(F)	none	none	Y	Y	none	YDR432W YOL115W YDL175C YJL050W YMR216C YIL079C YNL299W YPL190C
44	4	5	vesicle-mediated transport(P)	none	none	Y	Y	2 14	YPL045W YMR231W YLR148W YDR323C YAL002W
45	4	6	microtubule organizing center(C)	none	none	Y	Y	10	YDR356W YAL047C YHR172W YLR212C YNL188W YNL126W
46	4	6	cytoskeleton(C)	none	none	Y	Y	none	YAL034W-A YGL093W YKL049C YJR112W YPL233W YIR010W
47	4	5	chromosome(C)	49	chromosome(C)	Y	Y	14	YFR031C YLR086W YDR325W YLR272C YBL097W
48	4	4	nucleotidyltransferase activity(F)	none	none	Y	Y	14 22	YNL262W YDR121W YPR175W YBR278W
49	4	6	Golgi apparatus(C)	9	Golgi apparatus(C)	Y	Y	2	YDR027C YLR262C YKR020W YGR100W YDR484W YJL029C
50	4	4	none	none	none	N	N	16	YGL150C YDL002C YLR052W YER092W
51	4	10	Golgi apparatus(C)	none	none	Y	Y	23	YDR108W YKR068C YML077W YDR246W YDR407C YGR166W YDR472W YMR218C YBR254C YOR115C
52	4	11	vesicle-mediated transport(P)	none	none	Y	N	14	YDR164C YPL232W YER143W YAL030W YNR049C YPR032W YGR009C YOR327C YLR096W YMR183C YJR141W
53	4	5	microtubule organizing center(C)	none	none	Y	N	2	YDR356W YKL042W YNL225C YIL149C YPL124W
54	4	11	cytoskeleton(C)	none	none	N	N	none	YOR181W YMR109W YLR337C YBR234C YJL100W YKL129C YKL013C YJL020C YOR035C YPR159W YMR104C
55	4	9	none	none	none	Y	Y	none	YNL288W YNR052C YJL141C YCR093W YAL021C YGR092W YIL106W YGR134W YPR111W
56	3.8333	13	structural molecule activity(F)	none	none	Y	Y	none	YHL004W YDR041W YBR251W YDR036C YJR113C YNL137C YBL090W YDR347W YIL093C YBR146W YNL306W YJR101W YGL129C
57	3.7778	10	ribosome biogenesis and assembly(P)	90	ribosome biogenesis and assembly(P)	N	Y	2 14	YGR159C YGR283C YHR089C YNL124W YHR072W-A YGL078C YDL208W YLR175W YMR310C YIL104C
58	3.7143	8	DNA metabolic process(P)	161	none	Y	N	14 17	YDL017W YBL023C YPR019W YEL032W YLR274W YLR103C YBR202W YJR046W
59	3.7143	8	RNA binding(F)	none	none	Y	N	6 8	YMR288W YIR005W YJL203W YML049C YMR240C YOR319W YPR094W YGL174W
60	3.6	11	vesicle-mediated transport(P)	none	none	N	N	3 16	YNL263C YBR264C YGR172C YPR028W YFL005W YNL044W YGR142W YFL038C YER031C YGL210W YDR313C
61	3.6	6	helicase activity(F)	none	none	Y	N	2	YDR190C YPL235W YOR141C YCR060W YFL013C YFL045C
62	3.6	6	RNA binding(F)	none	none	N	N	none	YJL124C YCR077C YNL147W YBL026W YNL118C YOR375C
63	3.5	5	membrane fraction(C)	36	signal transduction(P)	Y	Y	none	YBR097W YBR128C YPL120W YLR240W YLR360W
64	3.5	5	cytoplasmic membrane-bound vesicle(C)	none	none	Y	Y	14	YML012W YGL200C YAR002C-A YDL018C YAL007C
65	3.5	5	translation regulator activity(F)	none	none	Y	N	none	YNL244C YOR361C YMR146C YNL062C YJL125C
66	3.5	9	cytoplasmic membrane-bound vesicle(C)	none	none	Y	Y	none	YJL099W YBR023C YLR330W YDL192W YBL061C YKR027W YOR299W YMR237W YER122C
67	3.5	5	cytoskeleton organization and biogenesis(P)	none	none	N	N	2 21 22	YPL269W YER016W YLR045C YCL029C YPL155C
68	3.5	9	cytoplasmic membrane-bound vesicle(C)	52	cytoplasmic membrane-bound vesicle(C)	Y	Y	6 9	YPR029C YKL135C YDR153C YPL259C YOL062C YHL019C YLR170C YJR005W YJR058C
69	3.5	5	peroxisome(C)	none	none	Y	N	none	YLR191W YGL153W YDR142C YNL214W SGD:S000003773
70	3.4286	8	plasma membrane(C)	none	none	N	N	none	YDR388W YMR192W YCR009C YPL249C YBR108W YMR232W YAL062W YPL249C-A
71	3.4286	8	cytoskeleton organization and biogenesis(P)	none	none	Y	Y	1	YOL069W YER018C YMR117C YIL144W YFL008W YKR054C YDL181W YLR190W
72	3.4286	8	none	47	response to chemical stimulus(P)	Y	Y	none	YBL046W YDR075W YDR293C YNL201C YBL002W YER033C YPR040W YCL066W
73	3.3333	4	protein catabolic process(P)	none	none	N	N	none	YOL038W YPR103W YBR173C YGL011C
74	3.3333	4	ligase activity(F)	none	none	Y	N	2	YER068W YPR072W YIL038C YPL037C
75	3.3333	4	transcription regulator activity(F)	none	none	Y	Y	3	YOR290C YJL176C YHL025W YFL049W
76	3.3333	4	mitochondrial envelope(C)	38	mitochondrial envelope(C)	Y	Y	none	YNL121C YMR203W YNL131W YGR082W
77	3.3333	7	transcription regulator activity(F)	none	none	N	Y	2	YKL058W YOR194C YOR230W YGR180C YJL026W YOR229W YGL016W
78	3.3333	7	translation regulator activity(F)	none	none	Y	Y	2	YPR041W YBR079C YMR146C YDR429C YOR204W YMR012W YPL105C
79	3.25	9	other(P)	none	none	N	Y	3	YBR109C YGL106W YOR326W YAL029C YKL130C YBR130C YJL048C YOL016C YFR014C
80	3.25	9	nuclear organization and biogenesis(P)	none	none	N	Y	none	YJL041W YLR293C YGL164C YER107C YIL115C YJL061W YCR038C YMR235C YER009W
81	3.2	6	endomembrane system(C)	none	none	N	N	none	YDR192C YMR255W YDL207W YOR046C YEL024W YMR273C
82	3.2	6	signal transduction(P)	none	none	Y	Y	14	YPL203W YOR140W YJL164C YIL033C YKL166C YNL027W
83	3.2	6	nucleolus(C)	none	none	Y	N	none	YOR310C YLR197W YEL026W YPR137W YOR078W YMR128W
84	3.2	6	anatomical structure morphogenesis(P)	none	none	N	N	1	YLR229C YBR200W YAL041W YNL298W YGR152C YOL113W
85	3.2	6	response to stress(P)	85	response to stress(P)	Y	N	none	YLR288C YOR368W YIL139C YOR346W YPL167C YPL194W
86	3.2	6	carbohydrate metabolic process(P)	none	none	N	Y	none	YDR028C YER177W YDR099W YDR130C YDR001C YDR017C
87	3.2	6	Golgi apparatus(C)	none	none	N	N	none	YIL004C YPL218W YLR268W YLR026C YDR483W YGR191W
88	3.1429	8	organelle organization and biogenesis(P)	none	none	Y	Y	14	YDR121W YOR304W YJL065C YGL133W YBR245C YFR013W YMR044W YLR095C
89	3.1111	10	none	none	none	Y	Y	none	YDR477W YER027C YGL115W YJL089W YDR422C YER129W YGL208W YBR066C YMR280C YNL257C
90	3.1111	10	cytoplasmic membrane-bound vesicle(C)	none	none	Y	Y	22	YPL218W YPL085W YIL109C YPR181C YDL195W YCR067C YHR098C YNL049C YGR191W YDR517W
91	3.0909	12	anatomical structure morphogenesis(P)	none	none	N	Y	none	YPL153C YDR217C YCR002C YDL225W YKL101W YDR309C YHR107C YHR061C YLR314C YDR085C YBL051C YGR270W
92	3	5	none	none	none	N	Y	none	YDL203C YBR011C YLR425W YLR371W YPL066W
93	3	5	nucleolus(C)	none	none	N	Y	none	YNR054C YDR365C YDR299W YGR145W YER127W
94	3	7	vitamin metabolic process(P)	8	vitamin metabolic process(P)	N	N	2 14	YDL059C YMR096W YMR095C YNL333W YNL334C YGR049W YFL059W
95	3	7	membrane organization and biogenesis(P)	none	none	N	Y	none	YPL004C YGR086C YPL074W YDR490C YKL126W YOL100W YKL142W
96	3	5	protein modification process(P)	none	none	Y	Y	none	YNL031C YDR440W YLL022C YEL056W YPL001W
97	3	7	cellular homeostasis(P)	none	none	N	Y	none	YOR270C YGR105W YLR447C YPL234C YGR020C YHR060W YKL119C
98	3	5	none	none	none	Y	N	2	YIL105C YNL047C YJL058C YBR270C YPL059W
99	3	9	enzyme regulator activity(F)	none	none	N	Y	2 14	YPL256C YPR120C YPR119W YDL155W YLR079W YBR135W YCL014W YAR027W YGR108W
100	3	5	chromosome(C)	39	chromosome(C)	Y	Y	14	YDR013W YDR489W YJL072C YGL113W YOL146W
101	3	7	cellular homeostasis(P)	none	none	N	Y	none	YMR054W YDL185W YOR270C YPR036W YER005W YGR020C YKL119C
102	3	5	oxidoreductase activity(F)	none	none	N	Y	none	YGR262C YER174C YML056C YLR432W YHR216W
103	3	5	other(P)	148	none	Y	Y	1 14	YKR038C YGR262C YML036W YER174C YJL184W
104	3	7	chromosome(C)	91	chromosome(C)	Y	Y	none	YDR181C YPR018W YOR213C YBR195C YMR127C YNL183C YML102W
105	3	9	response to stress(P)	none	none	Y	Y	none	YBR136W YNL312W YAR007C YML032C YHR164C YDR499W YDL059C YJL173C YGR049W
106	3	5	ribosome biogenesis and assembly(P)	none	none	N	Y	none	YDR101C YGL099W YJL122W YBR267W YGR148C
107	3	5	site of polarized growth(C)	none	none	N	N	22	YBR200W YER114C YHL007C YBL085W YER124C
108	3	7	enzyme regulator activity(F)	149	none	N	Y	none	YKL193C YFR003C YML016C YKR072C YOR054C YKL088W YDR436W
109	3	7	signal transduction(P)	none	none	Y	Y	none	YDR103W YCL032W YER118C YLR362W YDL159W YLR313C YPR075C
110	2.875	17	protein folding(P)	none	none	N	Y	none	YPL240C YLR216C YDR168W YMR186W YOR027W YBR155W YJR032W YDL199C YPR201W YFL011W YNL281W YAR015W YGR123C YBR290W YKL117W YDR533C YHR074W
111	2.8571	8	mitochondrion(C)	51	mitochondrion(C)	Y	Y	10	YDR148C YIL125W YNL071W YER178W YFL018C YBR221C YGR193C YFR049W
112	2.8571	8	carbohydrate metabolic process(P)	3	carbohydrate metabolic process(P)	Y	Y	none	YGL227W YMR135C YCL039W YDL176W YIL017C YIL097W YDR255C YBR105C
113	2.8571	8	none	160	none	Y	N	2 14	YPL149W YMR159C YHR171W YBL078C YNL223W YNR007C YBR217W YLL042C
114	2.8571	8	conjugation(P)	none	none	Y	Y	1	YOR212W YDR103W YHR005C YFL026W YAL041W YLR452C YJR086W YDR264C
115	2.8	6	none	none	none	N	N	22	YDR378C YER146W YGL173C YEL015W YNL118C YGR054W
116	2.8	6	protein catabolic process(P)	14	protein catabolic process(P)	Y	Y	10	YDR057W YML029W YMR297W YOL013C YLR207W YBR201W
117	2.8	6	transcription regulator activity(F)	92	transcription regulator activity(F)	Y	N	3	YMR042W YML099C YDR173C YMR043W YCR039C YCR097W
118	2.8	11	transcription(P)	none	none	Y	N	14 22	YLR442C YDR227W YDL042C YDL220C YNL216W YIL150C YDR363W YML109W YOL017W YMR219W YNL186W
119	2.8	6	cell cycle(P)	none	none	Y	Y	none	YPL152W YMR028W YDL047W YIL153W YKR028W YFR040W
120	2.8	6	nucleotidyltransferase activity(F)	none	none	Y	Y	14	YNL102W YIR008C YKL045W YBL035C YPR135W YKL125W
121	2.8	6	cell cortex(C)	none	none	Y	N	2 14	YBL007C YIR006C YGR241C YIL095W YNL084C YHR161C
122	2.8	6	cell cortex(C)	none	none	N	N	2	YBL007C YOR109W YPR171W YHR016C YFR024C-A YOR042W
123	2.75	9	Golgi apparatus(C)	103	Golgi apparatus(C)	N	N	18 19	YHR105W YOR036W YGL198W YDR100W YGL161C YDR084C YBR205W YOR034C YOR171C
124	2.75	9	vesicle-mediated transport(P)	21	vesicle-mediated transport(P)	N	N	2	YLR181C YPR173C YLR025W YPL084W YHR001W YOR275C YKR035W-A YDR486C YGR122W
125	2.75	9	microtubule organizing center(C)	none	none	N	N	17 18 19	YML124C YNL148C YFL037W YML085C YLR045C YOR265W YER007W YKL029C YOR349W
126	2.7273	12	none	none	none	N	Y	none	YBL007C YER125W YIR033W YOR124C YGR268C YOR138C YGL144C YMR275C YKL020C YOR018W YFR022W YPR084W
127	2.6667	4	vesicle-mediated transport(P)	35	vesicle-mediated transport(P)	Y	Y	1 2	YPL195W YGR261C YBR288C YJL024C
128	2.6667	4	transcription(P)	135	protein modification process(P)	Y	Y	2	YPR179C YDR295C YNL021W YJL110C
129	2.6667	4	none	none	none	Y	Y	14	YGL246C YOR048C YDR289C YMR242C
130	2.6667	4	ribosome biogenesis and assembly(P)	none	none	N	N	none	YOR294W YGR085C YPR102C YKR081C
131	2.6667	7	none	none	none	N	Y	2	YER112W YBL026W YOL149W YEL015W YOR167C YDR206W YBR094W
132	2.6667	7	none	none	none	N	Y	none	YPR049C YGL180W YLR423C YPR185W YPL166W YDR259C YDR022C
133	2.6667	4	chromosome(C)	33	chromosome(C)	Y	N	2	YMR078C YHR191C YCL016C YHL023C
134	2.6667	4	none	none	none	Y	N	1 2	YHR186C YNL006W YJR066W YPL180W
135	2.6667	4	transcription regulator activity(F)	none	none	Y	N	1	YBR112C YCR084C YLR176C YGL162W
136	2.6667	10	microtubule organizing center(C)	none	none	N	N	23	YML064C YJR053W YHR061C YFR028C YAR019C YBR158W YOR020C YJR056C YKL067W YJR159W
137	2.6667	7	nucleolus(C)	none	none	N	N	4	YJR002W YJL069C YLR186W YDL148C YCR057C YHR148W YDL153C
138	2.6667	4	generation of precursor metabolites and energy(P)	56	generation of precursor metabolites and energy(P)	N	N	10	YGL134W YLR258W YFR015C YJL137C
139	2.6667	7	meiosis(P)	none	none	Y	N	none	YMR224C YPL024W YLR234W YJL092W YMR190C YGL017W YOR355W
140	2.6667	4	nucleolus(C)	none	none	N	N	2 14	YHR066W YDR087C YKR081C YKL082C
141	2.6667	4	peptidase activity(F)	none	none	N	N	6 7	YJL001W YER094C YFR050C YCL009C
142	2.6667	7	cell cycle(P)	none	none	Y	N	9	YGL116W YOR026W YGL086W YGR188C YJL013C YIL142W YDR212W
143	2.6667	4	RNA binding(F)	none	none	N	N	2	YER165W YGL049C YIR001C YGR250C
144	2.6667	4	cytoskeleton(C)	54	cytoskeleton(C)	N	N	1	YBR156C YPL209C YGR113W YJR089W
145	2.6667	4	ribosome biogenesis and assembly(P)	none	none	N	N	none	YOR063W YDR087C YOL077C YMR131C
146	2.6667	4	translation regulator activity(F)	none	none	N	N	22	YMR309C YOR361C YAL035W YMR260C
147	2.6667	4	ribosome biogenesis and assembly(P)	none	none	N	N	14	YOR206W YOR272W YLR002C YOR243C
148	2.6667	7	cell cortex(C)	none	none	N	N	none	YLL050C YFL039C YNL138W YDL178W YMR092C YDR129C YCR059C
149	2.6667	4	RNA binding(F)	none	none	N	N	2	YER172C YFL017W-A YOR159C YKR086W
150	2.6667	4	transcription regulator activity(F)	none	none	N	N	none	YGR104C YNL025C YPL042C YGR097W
151	2.6667	4	none	none	none	N	N	2	YOR370C YPR176C YJL030W YJL031C
152	2.6667	4	none	none	none	N	N	2 14	YJL112W YKR036C YIL065C YLL001W
153	2.6667	7	nucleolus(C)	95	nucleolus(C)	Y	N	2	YJL025W YML043C YBL014C YMR270C YLR141W YBL025W YKL125W
154	2.6667	10	enzyme regulator activity(F)	none	none	N	Y	6 7	YPL031C YGR233C YOL001W YFR034C YIL050W YPL219W YHR071W YGL215W YDL179W YFL033C
155	2.6667	4	chromosome(C)	none	none	N	N	2 18 19	YDR224C YKR048C YDR225W YAL020C
156	2.6667	7	transcription regulator activity(F)	none	none	N	N	none	YOR083W YER111C YPL089C YHR030C YLR182W YNL309W YIL113W
157	2.6667	4	transcription regulator activity(F)	none	none	N	N	14 17 18 20 23	YML010W YGR063C YPR133C YGR116W
158	2.6667	4	none	none	none	N	N	none	YDR168W YGL201C YER161C YER047C
159	2.6667	7	none	none	none	N	N	17 19 23	YDR328C YMR094W YOR057W YKR014C YMR258C YLR224W YDR219C
160	2.6667	4	none	none	none	Y	Y	11	YDR138W YML062C YDR381W YHR127W
161	2.6667	4	none	none	none	Y	Y	11	YHR167W YML062C YDL084W YKL214C
162	2.6667	4	none	58	none	N	N	2 14	YDR311W YKL103C YOL082W YGL156W
163	2.6	11	nuclear organization and biogenesis(P)	none	none	Y	N	none	YGR119C YMR153W YMR308C YFR002W YGL172W YLL011W YBL079W YJL039C YDL088C YLR276C YML031W
164	2.5714	8	DNA binding(F)	none	none	Y	Y	2 14	YOR033C YOL090W YPL022W YML095C YMR201C YCR092C YHR144C YAL027W
165	2.5714	8	meiosis(P)	none	none	Y	Y	2 14	YGL213C YHL022C YPR189W YLR398C YLR329W YHR157W YER144C YBR059C
166	2.5714	8	mitochondrion(C)	133	none	Y	N	none	YIL022W YJR045C YOR232W YJL143W YNL310C YFL016C YLR369W YEL030W
167	2.5	5	none	none	none	N	Y	2	YDR385W YBL071W-A YIL103W YGR187C YKL191W
168	2.5	5	signal transduction(P)	none	none	N	Y	none	YLR310C YOR101W YNL098C YLL017W YGL197W
169	2.5	5	cellular bud(C)	none	none	Y	Y	2	YPR119W YAL024C YCL014W YHR158C YGR238C
170	2.5	5	none	none	none	N	Y	none	YFL029C YDL108W YDR460W YDL125C YPR025C
171	2.5	5	none	none	none	N	Y	2 14	YDR214W YDR283C YFR009W YGL195W YIL094C
172	2.5	5	none	none	none	N	Y	none	YOL123W YBR034C YGL122C YKR095W YNL016W
173	2.5	5	cell cortex(C)	40	cell cortex(C)	N	Y	4	YCR002C YDL225W YJR076C YNL166C YDR218C
174	2.5	5	cell cycle(P)	none	none	Y	Y	1	YDL003W YDR180W YER147C YJL074C YIL026C
175	2.5	5	cytoplasmic membrane-bound vesicle(C)	none	none	N	Y	9	YGL206C YDR358W YDL137W YGR167W YDR320C
176	2.5	9	none	none	none	N	N	11	YLR293C YDR002W YGL164C YGR218W YIL063C YCR038C YMR180C YDR229W YBL031W
177	2.5	5	cytoskeleton organization and biogenesis(P)	54	cytoskeleton(C)	Y	N	2 14	YMR168C YMR094W YGR140W YNL307C YJR089W
178	2.5	5	RNA metabolic process(P)	none	none	Y	N	none	YMR080C YHR077C YGR072W YOL123W YNL112W
179	2.5	5	ribosome biogenesis and assembly(P)	none	none	N	N	1 14	YER036C YDR101C YGL099W YML073C YHL033C
180	2.5	9	none	none	none	N	N	none	YBR111W-A YNL188W YOL072W YOR257W YDR159W YKL186C YOR176W YDL120W YGR234W
181	2.5	5	none	none	none	Y	N	2 9	YDL229W YHR077C YGR072W YDR172W YBR143C
182	2.5	5	none	none	none	N	N	none	YAL043C YNL222W YPL008W YMR039C YBL076C
183	2.4444	10	structural molecule activity(F)	none	none	Y	Y	3 14	YKL155C YHL004W YNR037C YBL090W YER050C YMR188C YGR084C YOR158W YGR215W YMR158W
184	2.4444	10	DNA metabolic process(P)	none	none	N	Y	none	YBR088C YBL019W YJR068W YBR087W YOL090W YDR097C YCR092C YHR031C YDL164C YKL113C
185	2.4	6	amino acid and derivative metabolic process(P)	none	none	Y	N	none	YIL046W YNL103W YJR060W YIR017C YDR253C YPL038W
186	2.4	6	none	none	none	Y	Y	9	YNR006W YHL002W YCL008C YIL156W YLR119W YLR051C
187	2.4	6	chromosome(C)	none	none	Y	N	none	YNL273W YMR048W YPR019W YLR103C YCL061C YGL113W
188	2.4	6	endomembrane system(C)	86	endoplasmic reticulum(C)	Y	Y	14	YOR254C YLR378C YLR292C YPL094C YDR086C YBR171W
189	2.4	6	translation(P)	none	none	Y	Y	2	YGR162W YOL139C YKR059W YHL034C YOR276W YKL204W
190	2.4	6	site of polarized growth(C)	none	none	Y	N	none	YNL293W YLL021W YER149C YNL271C YCL027W YOL112W
191	2.4	6	translation(P)	none	none	N	N	none	YMR309C YLR192C YDR091C YML024W YML063W YGL076C
192	2.4	6	peroxisome(C)	none	none	N	N	23	YHR160C YDR142C YDR023W YGR239C YIL160C SGD:S000003773
193	2.4	6	peroxisome(C)	none	none	Y	N	4	YLR191W YNL214W YDL065C YDR329C YMR163C YOL147C
194	2.4	6	cell cortex(C)	none	none	N	N	9	YDR388W YCR088W YNL094W YAL062W YNL020C YOR284W
195	2.4	6	ligase activity(F)	none	none	Y	N	2 14	YFL009W YDL132W YLR128W YDR054C YBR280C YGL249W
196	2.4	6	response to stress(P)	none	none	N	N	1 2	YLR006C YNR031C YJL128C YDR162C YDL006W YCR073C
197	2.4	6	ligase activity(F)	none	none	N	Y	none	YLR032W YCR066W YDL064W YOR156C YDR092W YGL087C
198	2.4	11	response to stress(P)	59	meiosis(P)	N	Y	none	YOL043C YMR167W YNL082W YIL143C YOR033C YOL090W YLR035C YCR092C YPL164C YGR258C YOR352W
199	2.3333	7	none	69	response to stress(P)	N	N	none	YDR078C YHL006C YKR034W YLR376C YHR060W YIL132C YIL152W
200	2.3333	7	lipid metabolic process(P)	none	none	N	N	1	YML008C YER044C YLR100W YGR060W YHR072W YHR007C YGR175C
201	2.3333	7	nucleolus(C)	none	none	N	N	none	YDL042C YHR152W YDR110W YJL076W YDR363W YOL017W YDR026C
202	2.3333	7	none	none	none	Y	Y	16	YGL120C YLR424W YGR280C YKR022C YNL224C YEL054C YBL010C
203	2.3333	7	response to stress(P)	113	none	Y	N	16	YMR224C YDR369C YNL250W YGL090W YLR265C YOR005C YBL088C
204	2.3333	7	protein catabolic process(P)	none	none	Y	N	none	YER162C YJR052W YGR003W YBR114W YPL046C YER059W YNL230C
205	2.3333	7	enzyme regulator activity(F)	none	none	N	N	2 14	YLR262C YGR100W YJL044C YDR456W YLR039C YJR134C YDR137W
206	2.3333	7	cytoskeleton organization and biogenesis(P)	none	none	N	N	none	YBL007C YOR181W YJL100W YPR159W YCL034W YPR154W YBL075C
207	2.2857	8	signal transducer activity(F)	29	signal transducer activity(F)	N	N	14	YLR006C YNR031C YDL235C YIL147C YHR206W YDL056W YIR004W YNR009W
208	2.2222	10	meiosis(P)	87	meiosis(P)	N	N	none	YER095W YDR004W YGL163C YDR285W YDR076W YLR394W YDR386W YBR098W YDR014W-A YBR073W
Index for subcellular compartment
1	nucleolus
2	nucleus
3	nuclear periphery
4	ER
5	ER to Golgi
6	early Golgi
7	Golgi
8	late Golgi
9	punctate composite
10	endosome
11	vacuolar membrane
12	vacuole
13	lipid particle
14	cytoplasm
15	peroxisome
16	mitochondrion
17	bud
18	bud neck
19	cell periphery
20	actin
21	microtubule
22	spindle pole
23	ambiguous
