# Supplementary material for: Discover Protein Complexes in Protein-Protein Interaction Networks Using Parametric Local Modularity
Source: BMC Bioinformatics. 2010 Oct 19;11:521. doi: 10.1186/1471-2105-11-521 (PMC2974752; doi:10.1186/1471-2105-11-521)
Supplement: Additional file 4 — Supplemental Table S3. [file 1471-2105-11-521-S4.XLS]

## Sheet: 322_merged_complexes
Table S3. 322 complexes merged from the BioGrid and HC predicted complexes.
Complex Members
YBR211C YDR254W YPL018W YLR381W YDR383C YPL233W YGR179C YDR318W YBR107C YPR046W YLR315W YKL049C YGR140W YNR062C
YLR145W YNL221C YNL282W YBR257W YAL033W YGR030C YBL018C YDR478W YBR167C YIR015W YLL033W
YCL039W YMR135C YDR255C YIL097W YGL227W YIL017C YBL049W
YGR132C YPL094C YEL036C YDR245W YPL050C YER017C YJR075W YIR028W YJL183W YGL167C YMR089C YGR231C
YJR102C YLR417W YPL002C YMR077C YPL065W YLR119W
YDL216C YDR179C YIL071C YMR025W YOL117W YJR084W
YOL148C YMR223W YCL010C YGL066W YDR392W YPL047W YGL262W
YNL334C YFL059W YMR095C YNL333W YPL070W YMR096W YFL060C YMR322C YPL280W
YJL029C YDR484W YDR027C YKR020W YDR468C
YGR078C YNL153C YML094W YEL003W YJL179W
YGR200C YPL086C YHR187W YPL101W YGL230C YKL110C YMR312W
YBL041W YGR135W YOR157C YGL011C YER094C YBR173C YIL099W YIR030C YKR070W YPL144W YDR179W-A
YDR288W YEL019C YLR007W YDL105W YLR383W YOL034W YML023C YER038C YCL073C
YML029W YNL095C YLR207W YDR057W YDR144C YML013W YMR297W YDR411C YBR201W
YLR100W YBR041W YHR072W YBR177C YLL012W
YBR207W YGL006W YLL048C YJL178C YDR284C YOR316C YDL123W YDR352W YHR175W
YNL119W YCL017C YIL008W YHR111W YOR251C YGL211W
YDL217C YOR297C YAR023C YHR005C-A YBR091C YEL020W-A YJL054W YLR348C
YDR296W YBL038W YKR085C YLR189C YPR100W YGR220C YKL167C YGR093W
YER146W YDR378C YMR268C YNL147W YOR320C YLR053C YDL184C YNL145W
YPR173C YPL084W YLR025W YER128W YGR122W YKL002W YER121W YOR275C YKL041W YLR181C YDR486C YKR035W-A
YHR051W YHL038C YEL024W YML129C YOR065W Q0250 YLR203C Q0045 Q0105 Q0275 YLR395C YGR112W YIL157C YPL189C-A
YNL328C YIL022W YLR008C YJL104W
YNL258C YGL145W YGL098W YDR498C
YDR357C YGL079W YEL005C YKL061W YLR408C
YER017C YCL044C YMR115W YPR024W
YOL061W YER099C YBL068W YKL181W
YDR106W YMR294W YHR129C YLL049W
YJR074W YDL235C YIL147C YHR206W
YJR121W YPL078C YJL180C YBL099W Q0080 Q0130
YPL078C YDR298C YKL016C YPR020W YDR322C-A YDR377W YML081C-A
YML019W YGL022W YER019C-A YOR103C YGL247W YOR085W
YMR078C YHR191C YBR087W YCL016C
YNL330C YOL004W YMR263W YBR095C YMR005W YMR019W YFL031W YKL072W
YPL195W YGR261C YBR288C YJL024C YLR093C
YBR128C YPL120W YBL056W YBR097W YFL053W YGR205W YHR005C YLR360W YLR240W
YLR325C YHR085W YNL182C YER126C YGR245C YCR072C YCL064C
YMR203W YNL131W YGR082W YPR133W-A YDR375C
YJL072C YDR013W YOL146W YPR135W
YLR314C YCR002C YJR076C YDL225W YHR033W YDR168W YDR409W YOR084W
YIL062C YKL013C YNR035C YBR234C YMR105C YNL040W YDR063W
YEL017C-A YCR024C-A YLL023C YNR026C YLL056C YDR414C
YHL022C YLR329W YHR157W YJR021C YER044C-A YMR133W
YNL099C YNL032W YNL056W YCR095C YHL029C YDR067C
YGL238W YOR185C YLR293C YKL205W YDL193W YGL164C
YMR052W YDR200C YMR029C YMR319C YLR238W YPL130W
YDR293C YNL201C YDR075W YBL046W YFL056C YIL153W
YPL063W YNR017W YJL143W YML054C YKR065C YOR236W
YLR086W YGL263W YBL097W YDR325W YLR272C
YHL042W YFL040W YGR199W YGL259W YDR414C
YBR221C YNL071W YER178W YDR430C YIL042C
YBL037W YJR005W YOL062C YJR058C YDL010W
YAL008W YML086C YPL186C YHR003C
YJR089W YBR156C YGR140W YHR199C-A
YOL044W YDR265W YGR133W YAL055W
YLR258W YFR015C YJL137C YKR058W
YKL140W YIL124W YBR041W YMR152W
YGL156W YKL103C YOL082W YCL033C
YMR167W YNL082W YOL090W YOR033C
YGL036W YBR057C YGL192W YCL055W
YJL013C YOR026W YJL030W YGR014W YGL229C YGR273C YBR296C-A
YJR121W YPL078C YLR295C YDL118W Q0085 YPL271W YDL004W
YDL056W YLR182W YER111C YOL131W YOR066W YKR077W YNR009W
YKL007W YIL034C YER071C YIR003W YFR016C YGR080W YOR236W
YOR125C YJL068C YLR201C YOL096C YDR204W YGR255C
YIL129C YNL161W YHR102W YFL034C-B YIR016W YOL036W
YDR404C YGL043W YOL005C YGL070C YPR093C YBL059W
YBR037C YBR024W Q0250 YGR062C YDL107W
YDR078C YHL006C YLR376C YIL132C YLR046C
YPL135W YCL017C YDL120W YPR004C YER048W-A
YNL116W YNL311C YHR115C YLR215C YLR410W-B
YPR066W YPL003W YLR306W YDR139C YLR128W
YFL003C YDL154W YGL249W YLR394W YLR160C
YFR028C YOR373W YMR055C YJR053W YNL335W
YAL010C YJL066C YHR083W YLL006W YOL009C YMR060C YNL026W
YHR122W YIL128W YDR219C YDR267C YNL240C
YKL195W YHR005C-A YEL020W-A YLL018C-A YGR029W
YML057W YKL190W YLR433C YGR263C YOR324C YMR211W YKL159C YPR153W
YAL021C YCR093W YFR021W YNL242W YDL149W YJL178C YLR065C YLR431C
YJR068W YJL019W YFR027W YOL104C YIL085C YPL200W
YPR034W YBR246W YDR520C YKR034W YJL110C YCR020W-B
YMR058W YGL104C YAR028W YOR307C YDR331W YIL170W
YHR183W YGR256W YMR059W YIL037C YLR105C YAR008W
YPR122W YGR041W YCR038C YLR353W YOR301W YLR404W
YPL194W YLR288C YPL029W YOR368W YKL107W YIL139C
YOR254C YBR171W YLR292C YML008C YLR056W YDR387C
YML032C YER095W YDR076W YDR004W YBR073W YDR014W-A
YDR293C YNL016W YDL167C YBR212W YPL119C YCL026C-A
YGR163W YCR015C YKR007W YBR077C YDL123W YGR201C
YDL208W YGR283C YMR310C YGR280C YHR072W-A YOL008W
YMR127C YDR181C YOR213C YBR007C
YGR122W YML099C YMR043W YDR173C YMR042W YDR451C YCR040W YCR097W YCR039C YCL067C
YJL210W YNL214W YGR077C YDL045C
YPL132W YDR178W YOR065W YKL141W
YJL025W YBL014C YML043C YCL048W
YHR185C YMR016C YDR304C YDR248C
YER151C YDL066W YBR067C YMR173W
YMR204C YDR329C YPL112C YOR193W
YLR319C YGL015C YER149C YOL112W
YHR026W YEL027W YDL054C YMR013C
YMR270C YBL025W YLR141W YOR295W
YML042W YMR177W YDR244W YER056C-A
YGL198W YDR084C YGL161C YNL024C-A
YNL280C YGL012W YER044C YLR077W
YDL044C YDR400W YFL036W YLR139C
YGL061C YKR037C YBL031W YER170W
YLR024C YMR100W YDL020C YDR051C
YBR179C YGR101W YOR211C YDR470C
YHR188C YLR088W YLR459W YDR434W
YPL026C YCR073W-A YER064C YPL282C
YOL103W YGR172C YGL198W YPL095C
YOR351C YLR263W YIL072W YLR047C
YOR005C YDR198C YGL090W YLR265C
YMR104C YDR490C YIR044C YKL126W
YIL095W YOR329C YIR006C YLR251W
YBR044C YLL041C YDL120W YKL141W YKL148C YPR004C YOL071W
YBR126C YDR074W YML100W YMR251W
YML015C YOR194C YKL058W YFR032C
YML028W YDR453C YJR085C YOR031W
YER027C YGL115W YDR419W YMR161W
YBR260C YGR196C YNL094W YAL049C
YBR251W YDR175C YOR205C YJR096W
YGR084C YPL118W YBR146W YIL067C
YMR167W YMR190C YPL164C YPL024W
YLR163C YHR024C YHR120W YLR172C
YPR051W YEL053C YCR020C-A YIL119C
YGL237C YPL166W YDR022C YLR114C
YLR005W YDR311W YER171W YBR184W
YLR221C YNL104C YKL183W YOR108W
YDR166C YPR055W YJL085W YPR114W
YEL015W YIL046W YLR082C YML082W
YNL118C YOL149W YGL222C YIR014W
YJR045C YLR369W YIL022W YNL310C
YDR155C YGL194C YKR029C YLR299W
YNL021W YPR179C YDR295C YKL134C
YLR229C YAL041W YJR076C YPL161C YGL126W YDR218C YOR084W
YLR127C YNL172W YDL008W YGR131W
YLR386W YFR019W YNL325C YOR336W
YPL210C YML105C YKL122C YCR090C
YPL243W YKL122C YDL092W YOL026C
YLR115W YDR301W YGL044C YDL218W
YOR260W YGR083C YNL265C YGR194C
YJL140W YOR210W YHL021C YDR527W
YJL148W YER004W YGR280C YMR269W
YJL138C YDR021W YJR007W YLR023C
YLR453C YBL088C YDR369C YBR063C
YDL065C YLR324W YHR150W YBR168W
YKR038C YJL184W YML036W YKR095W-A
YKL088W YKR072C YDR436W YKR056W
YGR129W YKR022C YBR188C YCL047C
YDL209C YGR278W YPR101W YGR049W
YNR017W YGR181W YJR135W-A YKL084W YOR236W
YCR061W YEL063C YCR010C YIL134W YFL055W
YCL019W YDR261W-A YDR261W-B YCL020W YFL002W-A
YMR094W YLL052C YMR168C YGR140W YCR106W YDR222W YEL072W YJL077W-B YPL034W
YPL249C YPR154W YMR192W YAL063C-A YDL159W-A
YGR020C YEL051W YGR037C Q0110 YOL152W
YOL108C YKL017C YMR317W YOL067C YBL103C
YGR123C YDR216W YKL117W YGL140C YLR157C
YNR007C YHR171W YBL078C YLL042C YER134C
YBR202W YEL032W YDL017W YCR050C YFR057W
YJL034W YLR378C YMR200W YOR021C YHR101C
YDR013W YJL090C YGL113W YHR144C YKL026C
YMR257C YKR103W YNR045W YGR222W YER153C YNL274C
YKL075C YPL229W YNL091W YNL164C YLR014C YOL159C-A
YLR359W YKR099W YDL106C YBR093C YNL284C-B YJR026W
YLR392C YJL107C YJR091C YLR156W YNR048W YOR265W YPL159C
YML091C YPR116W YHR054C YJL023C YDR065W YLL033W YLR091W
YPL138C YHR119W YLR015W YAR003W YBR175W YDR469W YBR258C
YNL051W YPR105C YML071C YER157W YNL041C YGL005C YGL223C
YJR068W YBR087W YER173W YNL290W YOR144C YMR078C YOL094C YOR217W
YFR051C YDL145C YGL137W YIL076W YDR238C YPL010W YNL287W
YGL092W YJR042W YDL116W YKR082W YKL057C YGL172W YER105C
YML065W YLL004W YNL261W YPR162C YHR118C YBR060C YGR024C
YJR007W YOR260W YGR083C YDR211W YLR291C YKR026C YPL070W
YDR016C YGL061C YKL052C YKR083C YKR037C YDR201W YGR113W YKL138C-A YDR320C-A YBR233W-A YJL179W YDR529C
YNL113W YPR110C YDR045C YOR207C YNR003C YKL144C YPR190C YDL150W YFR011C
YGR047C YAL001C YBR123C YDR362C YOR110W YPL007C
YGR040W YBL016W YDR480W YPL049C YHR084W YBR083W
YHR012W YOR069W YJL053W YJL154C YOR132W
YJL115W YOR038C YBL008W YJR140C YBR215W
YDR244W YLR191W YGL153W YJL210W YDL078C YMR026C YGL205W YGR077C YDR265W
YJR033C YMR054W YDL185W YBR127C YOR332W YHR039C-A YEL051W YGR020C YKL080W YDR202C
YIL035C YKL112W YOR039W YOR061W YGL019W YGR090W YKL160W YCL031C
YGR128C YHR196W YMR093W YPL126W YDR398W
YOR373W YNL225C YOL091W YOR177C YDL239C
YKL203C YOL078W YNL006W YMR068W YER093C
YBR247C YPL204W YOR056C YNL207W YDL060W YPL012W YKL143W YPL266W YOR145C YML091C YPL239W YBR189W
YAL016W YPL152W YOR014W YDL134C YGL190C YDL188C YGR161C
YKL109W YGL237C YBL021C YOR358W
YJL069C YLR409C YLR222C YLR129W
YLL039C YDL126C YFL044C YKL213C YDL190C YDL091C YBR273C YKL090W YBR170C YGR048W YBL058W YMR067C YML013W YDR411C YDR330W YIL030C YDR049W
YGL022W YMR149W YEL002C YBL105C YDR086C
YDR432W YOL115W YDL175C YJL050W YMR216C YIL079C YNL299W YPL190C
YPL045W YMR231W YLR148W YDR323C YAL002W
YDR356W YAL047C YHR172W YLR212C YNL188W YNL126W
YAL034W-A YGL093W YKL049C YJR112W YPL233W YIR010W
YNL262W YDR121W YPR175W YBR278W
YGL150C YDL002C YLR052W YER092W
YDR108W YKR068C YML077W YDR246W YDR407C YGR166W YDR472W YMR218C YBR254C YOR115C
YDR164C YPL232W YER143W YAL030W YNR049C YPR032W YGR009C YOR327C YLR096W YMR183C YJR141W
YDR356W YKL042W YNL225C YIL149C YPL124W
YOR181W YMR109W YLR337C YBR234C YJL100W YKL129C YKL013C YJL020C YOR035C YPR159W YMR104C
YNL288W YNR052C YJL141C YCR093W YAL021C YGR092W YIL106W YGR134W YPR111W
YHL004W YDR041W YBR251W YDR036C YJR113C YNL137C YBL090W YDR347W YIL093C YBR146W YNL306W YJR101W YGL129C
YMR288W YIR005W YJL203W YML049C YMR240C YOR319W YPR094W YGL174W
YNL263C YBR264C YGR172C YPR028W YFL005W YNL044W YGR142W YFL038C YER031C YGL210W YDR313C
YDR190C YPL235W YOR141C YCR060W YFL013C YFL045C
YJL124C YCR077C YNL147W YBL026W YNL118C YOR375C
YML012W YGL200C YAR002C-A YDL018C YAL007C
YNL244C YOR361C YMR146C YNL062C YJL125C
YJL099W YBR023C YLR330W YDL192W YBL061C YKR027W YOR299W YMR237W YER122C
YPL269W YER016W YLR045C YCL029C YPL155C
YLR191W YGL153W YDR142C YNL214W SGD:S000003773
YDR388W YMR192W YCR009C YPL249C YBR108W YMR232W YAL062W YPL249C-A
YOL069W YER018C YMR117C YIL144W YFL008W YKR054C YDL181W YLR190W
YOL038W YPR103W YBR173C YGL011C
YER068W YPR072W YIL038C YPL037C
YOR290C YJL176C YHL025W YFL049W
YKL058W YOR194C YOR230W YGR180C YJL026W YOR229W YGL016W
YPR041W YBR079C YMR146C YDR429C YOR204W YMR012W YPL105C
YBR109C YGL106W YOR326W YAL029C YKL130C YBR130C YJL048C YOL016C YFR014C
YJL041W YLR293C YGL164C YER107C YIL115C YJL061W YCR038C YMR235C YER009W
YDR192C YMR255W YDL207W YOR046C YEL024W YMR273C
YPL203W YOR140W YJL164C YIL033C YKL166C YNL027W
YOR310C YLR197W YEL026W YPR137W YOR078W YMR128W
YLR229C YBR200W YAL041W YNL298W YGR152C YOL113W
YDR028C YER177W YDR099W YDR130C YDR001C YDR017C
YIL004C YPL218W YLR268W YLR026C YDR483W YGR191W
YDR121W YOR304W YJL065C YGL133W YBR245C YFR013W YMR044W YLR095C
YDR477W YER027C YGL115W YJL089W YDR422C YER129W YGL208W YBR066C YMR280C YNL257C
YPL218W YPL085W YIL109C YPR181C YDL195W YCR067C YHR098C YNL049C YGR191W YDR517W
YPL153C YDR217C YCR002C YDL225W YKL101W YDR309C YHR107C YHR061C YLR314C YDR085C YBL051C YGR270W
YDL203C YBR011C YLR425W YLR371W YPL066W
YNR054C YDR365C YDR299W YGR145W YER127W
YPL004C YGR086C YPL074W YDR490C YKL126W YOL100W YKL142W
YNL031C YDR440W YLL022C YEL056W YPL001W
YOR270C YGR105W YLR447C YPL234C YGR020C YHR060W YKL119C
YIL105C YNL047C YJL058C YBR270C YPL059W
YPL256C YPR120C YPR119W YDL155W YLR079W YBR135W YCL014W YAR027W YGR108W
YMR054W YDL185W YOR270C YPR036W YER005W YGR020C YKL119C
YGR262C YER174C YML056C YLR432W YHR216W
YBR136W YNL312W YAR007C YML032C YHR164C YDR499W YDL059C YJL173C YGR049W
YDR101C YGL099W YJL122W YBR267W YGR148C
YBR200W YER114C YHL007C YBL085W YER124C
YDR103W YCL032W YER118C YLR362W YDL159W YLR313C YPR075C
YPL240C YLR216C YDR168W YMR186W YOR027W YBR155W YJR032W YDL199C YPR201W YFL011W YNL281W YAR015W YGR123C YBR290W YKL117W YDR533C YHR074W
YOR212W YDR103W YHR005C YFL026W YAL041W YLR452C YJR086W YDR264C
YDR378C YER146W YGL173C YEL015W YNL118C YGR054W
YLR442C YDR227W YDL042C YDL220C YNL216W YIL150C YDR363W YML109W YOL017W YMR219W YNL186W
YPL152W YMR028W YDL047W YIL153W YKR028W YFR040W
YNL102W YIR008C YKL045W YBL035C YPR135W YKL125W
YBL007C YIR006C YGR241C YIL095W YNL084C YHR161C
YBL007C YOR109W YPR171W YHR016C YFR024C-A YOR042W
YML124C YNL148C YFL037W YML085C YLR045C YOR265W YER007W YKL029C YOR349W
YBL007C YER125W YIR033W YOR124C YGR268C YOR138C YGL144C YMR275C YKL020C YOR018W YFR022W YPR084W
YGL246C YOR048C YDR289C YMR242C
YOR294W YGR085C YPR102C YKR081C
YER112W YBL026W YOL149W YEL015W YOR167C YDR206W YBR094W
YPR049C YGL180W YLR423C YPR185W YPL166W YDR259C YDR022C
YHR186C YNL006W YJR066W YPL180W
YBR112C YCR084C YLR176C YGL162W
YML064C YJR053W YHR061C YFR028C YAR019C YBR158W YOR020C YJR056C YKL067W YJR159W
YJR002W YJL069C YLR186W YDL148C YCR057C YHR148W YDL153C
YMR224C YPL024W YLR234W YJL092W YMR190C YGL017W YOR355W
YHR066W YDR087C YKR081C YKL082C
YJL001W YER094C YFR050C YCL009C
YGL116W YOR026W YGL086W YGR188C YJL013C YIL142W YDR212W
YER165W YGL049C YIR001C YGR250C
YOR063W YDR087C YOL077C YMR131C
YMR309C YOR361C YAL035W YMR260C
YOR206W YOR272W YLR002C YOR243C
YLL050C YFL039C YNL138W YDL178W YMR092C YDR129C YCR059C
YER172C YFL017W-A YOR159C YKR086W
YGR104C YNL025C YPL042C YGR097W
YOR370C YPR176C YJL030W YJL031C
YJL112W YKR036C YIL065C YLL001W
YPL031C YGR233C YOL001W YFR034C YIL050W YPL219W YHR071W YGL215W YDL179W YFL033C
YDR224C YKR048C YDR225W YAL020C
YOR083W YER111C YPL089C YHR030C YLR182W YNL309W YIL113W
YML010W YGR063C YPR133C YGR116W
YDR168W YGL201C YER161C YER047C
YDR328C YMR094W YOR057W YKR014C YMR258C YLR224W YDR219C
YDR138W YML062C YDR381W YHR127W
YHR167W YML062C YDL084W YKL214C
YGR119C YMR153W YMR308C YFR002W YGL172W YLL011W YBL079W YJL039C YDL088C YLR276C YML031W
YOR033C YOL090W YPL022W YML095C YMR201C YCR092C YHR144C YAL027W
YGL213C YHL022C YPR189W YLR398C YLR329W YHR157W YER144C YBR059C
YDR385W YBL071W-A YIL103W YGR187C YKL191W
YLR310C YOR101W YNL098C YLL017W YGL197W
YPR119W YAL024C YCL014W YHR158C YGR238C
YFL029C YDL108W YDR460W YDL125C YPR025C
YDR214W YDR283C YFR009W YGL195W YIL094C
YOL123W YBR034C YGL122C YKR095W YNL016W
YDL003W YDR180W YER147C YJL074C YIL026C
YGL206C YDR358W YDL137W YGR167W YDR320C
YLR293C YDR002W YGL164C YGR218W YIL063C YCR038C YMR180C YDR229W YBL031W
YMR080C YHR077C YGR072W YOL123W YNL112W
YER036C YDR101C YGL099W YML073C YHL033C
YBR111W-A YNL188W YOL072W YOR257W YDR159W YKL186C YOR176W YDL120W YGR234W
YDL229W YHR077C YGR072W YDR172W YBR143C
YAL043C YNL222W YPL008W YMR039C YBL076C
YKL155C YHL004W YNR037C YBL090W YER050C YMR188C YGR084C YOR158W YGR215W YMR158W
YBR088C YBL019W YJR068W YBR087W YOL090W YDR097C YCR092C YHR031C YDL164C YKL113C
YIL046W YNL103W YJR060W YIR017C YDR253C YPL038W
YNR006W YHL002W YCL008C YIL156W YLR119W YLR051C
YNL273W YMR048W YPR019W YLR103C YCL061C YGL113W
YGR162W YOL139C YKR059W YHL034C YOR276W YKL204W
YNL293W YLL021W YER149C YNL271C YCL027W YOL112W
YMR309C YLR192C YDR091C YML024W YML063W YGL076C
YHR160C YDR142C YDR023W YGR239C YIL160C SGD:S000003773
YLR191W YNL214W YDL065C YDR329C YMR163C YOL147C
YDR388W YCR088W YNL094W YAL062W YNL020C YOR284W
YFL009W YDL132W YLR128W YDR054C YBR280C YGL249W
YLR006C YNR031C YJL128C YDR162C YDL006W YCR073C
YLR032W YCR066W YDL064W YOR156C YDR092W YGL087C
YML008C YER044C YLR100W YGR060W YHR072W YHR007C YGR175C
YDL042C YHR152W YDR110W YJL076W YDR363W YOL017W YDR026C
YGL120C YLR424W YGR280C YKR022C YNL224C YEL054C YBL010C
YER162C YJR052W YGR003W YBR114W YPL046C YER059W YNL230C
YLR262C YGR100W YJL044C YDR456W YLR039C YJR134C YDR137W
YBL007C YOR181W YJL100W YPR159W YCL034W YPR154W YBL075C
